# Supplementary material for: Genetic features of BEL-1-producing and KPC-2-producing E. coli from hospital wastewater: human source or sewages adaptation
Source: Environ Sci Pollut Res Int. 2024 Jun 24;31(31):43896–902. doi: 10.1007/s11356-024-33875-w (PMC11252172; doi:10.1007/s11356-024-33875-w)
Supplement: Supplementary file 1 — Supplementary file1 (XLSX 11 KB) [file 11356_2024_33875_MOESM1_ESM.xlsx]

## Sheet: Hoja1
Table S1. Distribution of species and acquired bla genes in 12-months wastewaters from Hospital Puerta del Mar, Cádiz
Species/acquired bla gene	No. of strains
Aeromonas caviae
KPC-2	31
VIM-1	5
Aeromonas hydrophila
KPC-2	10
VIM-1	1
Aeromonas veronii
KPC-2	11
KPC-24	1
Citrobacter amalonatycus
KPC-2	1
Citrobacter braakii
KPC-2	2
KPC-2+VIM-1+NDM-5+CTX-M-9	1
OXA-48	1
VIM-1	1
Citrobacter freundii
IMP-16	1
IMP-8	4
IMP-8+KPC-3	2
KPC-2	7
KPC-2+IMP-8+CTX-M-15	1
KPC-2+VIM-1	5
KPC-2+VIM-2	1
KPC-3	2
OXA-48	4
OXA-48+IMP-8	1
OXA-48+VIM-1	1
VIM-1	10
VIM-1+OXA-48	1
Enterobacter asburiae
IMP-8	2
KPC-2	4
OXA-48	1
OXA-48+CTX-M-15	2
OXA-48+IMP-8	1
VIM-1+OXA-48	2
Enterobacter cloacae
IMP-8	2
KPC-2	11
KPC-3+OXA-48+CTX-M-15	1
OXA-48	1
OXA-48+CTX-M-15	5
OXA-48+IMP-8	2
VIM-1	11
VIM-1+CTX-M-9	2
VIM-1+SHV-12	3
Enterobacter kobei
KPC-2	4
OXA-48+CTX-M-15	2
VIM-1	1
Other Enterobacter sp.
KPC-2	4
OXA-48	3
OXA-48+CTX-M-15	2
VIM-1	1
Escherichia coli
KPC-2	11
KPC-2+CTX-M-9	1
KPC-2+BEL-1	7
KPC-3	2
Kluyvera cryocrescens
OXA-48	1
Kluyvera georgiana
KPC-2	2
Kluyvera intermedia
KPC-2	1
OXA-48	1
Other Kluyvera sp
KPC-2	1
Klebsiella oxytoca
IMP-8	2
KPC-2	2
VIM-1	25
Klebsiella pneumoniae
KPC-2	4
KPC-3	18
OXA-48	1
OXA-48+CTX-M-15	7
VIM-1+CTX-M-15	2
Raoultella ornithinolytica
KPC-2	7
Serratia marcescens
IMP-8	3
Pseudomonas aeruginosa
IMP-16	4
Pseudomonas oleovorans
IMP-16	1
VIM-1	1
Pseudomonas putida
VIM-1	27
VIM-2	19
VIM-2+VIM-46	1
IMP-16	1
KPC-2	1
Other Pseudomonas sp
VIM-2	11
VIM-1	1
VIM-1+VIM-2	1
